# Supplementary material for: Multiple antimicrobial resistance and outcomes among hospitalized patients with complicated urinary tract infections in the US, 2013–2018: a retrospective cohort study
Source: BMC Infect Dis. 2021 Feb 8;21:159. doi: 10.1186/s12879-021-05842-0 (PMC7869420; doi:10.1186/s12879-021-05842-0)
Supplement: Supplementary file 1 — Additional file 1. [file 12879_2021_5842_MOESM1_ESM.xlsx]

## Sheet: Sup_Tab_1
Supplemental Table 1. Triple resistance prevalence over time*
Organism name	2013-2014		2015-2016		2017-2018
	TR		TR		TR
	(N=1830)	%	(N=1031)	%	(N=1217)	%
Klebsiella pneumoniae	216	0.152435	141	0.145661	173	0.171287
Proteus mirabilis	410	0.348048	224	0.302294	282	0.343902
Escherichia coli	626	0.117119	389	0.110074	455	0.172938
Enterobacter cloacae	53	0.219917	27	0.133663	38	0.171171
Providencia spp	55	0.295699	32	0.278261	46	0.267442
Serratia marcescens	20	0.128205	8	0.0952381	11	0.0916667
Morganella morganii	93	0.510989	41	0.405941	39	0.327731
Enterobacter aerogenes	3	0.0234375	1	0.0121951	4	0.0540541
Proteus spp.	6	0.105263	1	0.0384615	9	0.25
Citrobacter freundii	20	0.105263	9	0.0810811	11	0.0833333
Klebsiella oxytoca	16	0.0829016	6	0.04	10	0.0632911
Enterobacter spp.	1	0.0714286	1	0.0555556	1	0.0714286
Citrobacter spp.	9	0.0882353	4	0.0540541	4	0.0625
Serratia spp.	3	0.2	2	0.222222	1	0.0909091
Klebsiella spp.	4	0.181818	0	0	2	0.4
Pseudomonas aeruginosa	128	0.102482	60	0.0779221	56	0.0527804
Acinetobacter baumannii	12	0.181818	11	0.275	2	0.0454545
Enterococcus faecium	11	0.0814815	12	0.122449	4	0.0377358
Enterococcs faecalis	86	0.0912951	49	0.0675862	60	0.0770218
Enterococcus spp	58	0.0957096	13	0.0637255	9	0.0714286
*Defined as resistant to >3 drug classes
TR = triple resistant

## Sheet: Sup_Tab_2
Supplemental Table 3. Unadjusted hospital outcomes
	TR	%	non-TR	%	P-value
	N = 3040		N = 20291
Definitive outcomes
Hospital mortality	79	0.026	414	2.04	0.046
30-day readmission	584	0.1972	3649	0.1542	<0.001
Hospital costs all, $
Mean (SD)	14684 (18175)		13799 (24186)		0.053
Median [IQR]	10107 [6387, 16868]		8300 [5219, 14529]		<0.001
Hospital LOS, days
Mean (SD)	7.6 (6.4)		6.9 (8.3)		<0.001
Median [IQR]	6 [4, 9]		5 [3, 8]		<0.001
Hospital LOS survivors, days
Mean (SD)	7.5 (6.3)		6.8 (8.0)		<0.001
Median [IQR]	6 [4, 9]		5 [3, 8]		<0.001
Hospital costs survivors, $
Mean (SD)	14328 (17550)		13252 (19240)		0.004
Median [IQR]	10007 [6357, 16594]		8197 [5179, 14154]		<0.001
Post-infection LOS, (days)
Mean (SD)	6.3 (5.7)		5.5 (7.1)		<0.001
Median [IQR]	5 [3,8]		4 [2,6]		<0.001
Exploratory outcomes
CDI	23	0.00756579	95	0.00468188	0.037
cUTI relapse	12	0.00394737	80	0.00394263	0.997
Resistance development*			95	0.00468188
TR = triple resistance; LOS = length of stay; SD = standard deviation; IQR = interquartile range; CDI = C. difficile infection; cUTI = complicated urinary tract infection
*Among non-TR only. Incident development of resistance to C3, FQ, TMP/SMZ, FFM, NFT, or TR.

## Sheet: Sup_Fig_1
Supplemental Figure 1. Differential impact of TR on costs and LOS among CAUTI and non-CAUTI cUTI patients
TR = triple resistance; LOS = length of stay; CAUTI = cathater-associated urinary tract infection; cUTI = complicated urinary tract infection
